# Supplementary material for: From the Road to the Field: Decoding Chemical Transformation in Aging Tire and Artificial Turf Crumb Rubber
Source: Environ Sci Technol. 2025 Dec 18;60(1):1051–62. doi: 10.1021/acs.est.5c08260 (PMC12810383; doi:10.1021/acs.est.5c08260)
Supplement: Supplementary file 2 [file es5c08260_si_002.xlsx]

## Sheet: Contents
Supplemental Table Number	Table Captions
S1	List of standards
S2	Tire and turf source information
S3	Natural aging conditions
S4	LC-QqQ instrument conditions
S5	LC-QqQ transition list
S6	Skyline settings
S7	LOD/LOQ/Recovery
S8	LC-q-Orbitrap instrument conditions
S9	Compound discoverer settings
S10	GNPS results
S11	SIRIUS settings
S12	Concentrations of target chemicals in all conditions
S13	Suspect screening results
S14	Kinetic modeling results from targeted quantitation
S15	Kinetic modeling results from suspect screening
S16	Results of unsupervised cluster analysis of CMTT
S17	Results of unsupervised cluster analysis of TWP
S18	Results of unsupervised cluster analysis of turf crumb rubber
S19	Potential transformation products from unsupervised cluster analysis of NTS results
S20	Aging markers from NTS
S21	Identified transformation products from NTS
S22	Diagnostic fragments of unknown features from molecular network
S23	List of TMQ-related features from molecular network
S24	Identified/annotated TMQ TPs

## Sheet: NTA Study Reporting Tool
	NTA Study Reporting Tool
	Please read before using! Purpose: This Tool was developed for use by NTA researchers and reviewers to assess the quality of NTA study reporting. The resulting scores reflect solely whether the reporting is sufficiently complete and transparent (based on current, best available understanding of key study aspects in the environmental, food, exposomics, and metabolomics NTA communities). The Tool i…
	Section	Category	Sub-Category	Example Information to Report	Score (use drop-down menu)	Rationale for score
	Methods	Study Design	Objectives & Scope	• Study goals and hypotheses • Scope of the study with respect to use of NTA / suspect screening • Expected chemical and/or metabolite coverage of the approach and potential limitations	3	Outlined in introduction and results/discussion.
			Sample Information & Preparation	• Sample collection/replication, handling/storage, preparation, extraction, & clean-up methods (and related QA practices) • Intended use of samples (e.g., method development, compound identification, etc.) • Development and intended use of blanks	3	Sample collection details are present in the materials & methods with details in the SI. Discussion of blanks is present in the QA/QC section
			QC Spikes & Samples	• Development of QC spikes/samples (e.g., isotopically labeled standards/spikes, native standard spikes, matrix pools) • Intended use of QC spikes/samples (e.g., to monitor instrument performance, data normalization, evaluate signal response range, etc.) and associated calculations and/or visualizations (e.g., mass error of spiked QC compounds, plot of signal response over time, etc.)	3	Discussed in materials & methods - additional information in SI
		Data Acquisition	Analytical Sequence	• Sample randomization and use of replicate injections (e.g., technical/analytical replicates, field/laboratory/biological replicates) • Inclusion of blanks and QC samples in the acquisition sequence • Information about single vs. multiple analytical batches	3	Discussed in materials & methods.
			Chromatography	• Note: chromatography is intended to include any online separation technique used prior to mass spectrometric detection. • Instrument specifications • Method settings (e.g., column/guard, mobile phases, gradient, injection techniques)	3	All information available in SI
			Mass Spectrometry	• Instrument specifications • Instrument calibration and/or tuning procedures • Method settings (e.g., acquisition parameters, such as polarity, resolution, data-dependent vs. data-independent)	3	All information available in SI
		Data Processing & Analysis	Data Processing	• File conversion information (e.g., to open-source format, centroiding) • Software program(s) used • Workflow steps (e.g., peak picking, RT calibration, alignment, gap filling) and settings • Feature detection thresholds (e.g., replicate detection criteria; min height, area, or S/N levels; comparison to occurrence/abundance in blanks) • Data correction or normalization methods (e.g., peak area/h…	3	All information available in SI
			Statistical & Chemometric Analysis	• Software programs(s)/package(s) used & samples/sample groups to which analyses were applied • Basic statistical analysis method goals (e.g., summarize data, evaluate variability, hypothesis testing, identify outliers), type (e.g., Wilcoxon rank sum test, Chi-square test, dispersion ratio evaluation, Spearman/Pearson evaluation), assumptions, and settings/thresholds • Chemometric analysis method…	3	All information available in SI / online Github repository
			Annotation & Identification	• Software program(s) used (or description of manual annotation/identification efforts) • Libraries and databases used (including details such as chemical coverage, resolution, metadata inclusion; information about in-house databases) • Workflow steps (e.g., formula assignment, suspect screening, MS/MS spectral interpretation or library matching) • Workflow methods & settings (e.g., formula predi…	3	All information available in SI / online Github repository
	Results	Data Outputs	Statistical & Chemometric Outputs	• Basic statistical outputs (e.g., adj. p-values, standard deviations, test statistics) • Results of chemometric analyses (e.g., reported classifications/groupings of features or samples, outlier removal, observed trends in the data, metabolomic pathway analysis) • Visuals/plots (e.g., Venn diagrams, heatmaps, clustering dendrograms, volcano plots, box plots, network diagrams, PCA and loading plo…	3	All information available in SI / online Github repository
			Identification & Confidence Levels	• Reported identifications and associated confidence levels (e.g., levels described by Schymanski et al., ES&T, 2014) • Supporting data for annotation/identification (e.g., formula match scores, fine isotope pattern, retention time match, MS/MS match scores, source of MS/MS spectra) • For features with lower confidence IDs (i.e., not standard-confirmed), proposed tentative structures and other an…	3	All information available in SI
		QA/QC Metrics	Data Acquisition QA/QC	• Quality: Adherence to QA/QC protocols for sample preparation and data acquisition • Boundary: Description of the potential impacts of methods (sample prep, chromatographic, MS) on observable chemical space • Accuracy: Reported chromatographic and mass accuracy • Precision: Variability of observed retention time, precursor mass error, and abundance	3	All information available in SI
			Data Processing & Analysis QA/QC	• Quality: Outcomes of QC checks or filtering steps along the data processing & analysis workflow • Boundary: Impact of data processing & subsequent analysis method(s) on observed chemical space, observed limits of detection/ID • Accuracy: Performance measures (True Positive Rate, False Positive Rate, etc.) for known compounds or samples with known classification • Precision: Reproducibility/repe…	3	All information available in SI

## Sheet: Table S1
Table S1. List of standards
Analyte	Abbreviation	Formula	CAS#
N,N'-Diphenyl-p-phenylenediamine	DPPD	C18H16N2	74-31-7
N-(1,3-Dimethylbutyl)-N'-phenyl-p-phenylenediamine	6PPD	C18H24N2	793-24-8
N-Isopropyl-N'-phenyl-1,4-phenylenediamine	IPPD	C15H18N2	101-72-4
4-Hydroxydiphenylamine	4-HDPA	C12H11NO	122-37-2
4-aminodiphenylamine	4-ADPA	C12H12N2	101-54-2
4-Nitrosodiphenylamine	4s DPA	C12H10N2O	156-10-5
N,N′-diphenyl-p-phenylenediamine quinone	DPPD-Q	C18H14N2O2	3421-08-7
N,N′-bis(methylphenyl)-1,4-benzenediamine quinone	DTPD-Q	C20H18N2O2
6PPD-quinone	6PPD-Q	C18H22N2O2	2754428-18-5
2,2,4-trimethyl-1,2,3,4-tetrahydroquinoline		C12H17N	4497-58-9
2,2,4-Trimethyl-1,2-dihydroquinoline	TMQ	C12H15N	147-47-7
Poly(2,2,4-Trimethyl-1,2-dihydroquinoline)	Poly TMQ	(C12H15N)n	26780-96-1
N-Cyclohexyl-N-methylcyclohexanamine		C13H25N	7560-83-0
4-phenylazodiphenylamine		C18H15N3	101-75-7
N-phenyl-1-naphthylamine		C16H13N	90-30-2
1,3-diphenylguanidine	DPG	C13H13N3	102-06-7
1,3-di-o-tolylguanidine	DOTG	C15H17N3	97-39-2
1,3-diphenylurea		C13H12N2O	102-07-8
Hexa(methoxymethyl)melamine	HMMM	C15H30N6O6	3089-11-0
2-(4-Morpholinyl)benzothiazole	24MoBT	C11H12N2OS	4225-26-7
N-Cyclohexyl-2-benzothiazol-amine	NCBA	C13H16N2S	28291-75-0
Benzothiazole	BTH	C7H5NS	95-16-9
2-aminobenzothiazole	2-amino-BTH	C7H6N2S	136-95-8
2-(Methylthio)benzothiazole	2-Me-S-BTH	C8H7NS2	615-22-5
2-mercaptobenzothiazole	MBT	C7H5NS2	149-30-4
1H-benzotriazole	1H-BTR	C6H5N3	615-22-5
1,3-Dicyclohexylurea		C13H24N2O	2387-23-7
Benzanilide		C13H11NO	93-98-1
6PPD-quinone-d5	6PPD-Q-d5	C18H17D5N2O2
Benzothiazole-d4	BTH-d4	C7H1D4NS
1,3-Diphenylguanidine-d10	DPG-d10	C13H3D10N3

## Sheet: Table S2
Table S2. Tire and turf source information
Name	Source	Composition	Date Collected	Date of Install
Turf	School Field	New artificial turf being installed that day	2023-08-24	2023-08-24
CMTT	Generated by Washington State University	Mixture of 9 used/new (7 used, 2 new) tire tread prepared by physical abrasion	N/A	N/A
TWP	Provided by U.S. Tire Manufacturers Association	Mixture of cryomilled new tire tread manufactured between 2020 - 2021	N/A	N/A

## Sheet: Table S3
Table S3. Natural aging conditions
Date	Total Rainfall (In.)1	Solar Radiation (W/m2)1	Average Temp (oF)1	Rainwater Collected (mL)	Rainwater added (mL)	Rubber Collection Timepoint
2024-05-21	0	354.915	71.3933	0	30 (DI water)	0 week
2024-05-22	0	278.456	75.7152	0	0
2024-05-23	0.046777	140.553	72.4661	38	10
2024-05-24	0	286.832	75.8907	-	-
2024-05-25	0	264.434	69.2224	-	-
2024-05-26	0.052225	244.65	67.7275	-	-
2024-05-27	0.006482	115.1	66.8939	-	-
2024-05-28	0.038176	312.093	77.3427	169	30	1 week
2024-05-29	0	199.289	70.4634	-	-
2024-05-30	0.857792	75.0654	58.6612	>500	30
2024-05-31	0	272.387	66.7228	-	-
2024-06-01	0	300.904	71.1646	-	-
2024-06-02	0	264.577	72.86	-	-
2024-06-03	0	267.795	70.8701	-	-
2024-06-04	0	285.546	66.2027	-	-	2 weeks
2024-06-05	0	245.849	72.4874	-	-
2024-06-06	0.005885	109.569	70.1402	-	-
2024-06-07	0.001234	204.378	69.6568	-	-
2024-06-08	0	253.398	68.416	-	-
2024-06-09	0.13153	113.187	64.9946	-	-
2024-06-10	0	291.182	68.062	78	20
2024-06-11	0	154.701	66.6628	-	-
2024-06-12	0	166.383	70.3895	-	-
2024-06-13	0	299.199	74.1904	-	-
2024-06-14	0.211755	174.674	72.6201	-	-
2024-06-15	0.047474	297.241	70.9096	43	10
2024-06-16	0	300.286	65.0249	-	-
2024-06-17	0	239.837	71.7767	-	-
2024-06-18	0	279.556	80.8883	-	-	4 weeks
2024-06-19	0	263.654	82.4406	-	-
2024-06-20	0.03407	255.569	83.6458	-	-
2024-06-21	0.098397	247.048	73.2143	94	30
2024-06-22	0.058012	80.958	66.6818	-	-
2024-06-23	0.03869	152.092	74.411	-	-
2024-06-24	0.0014	238.936	76.225	-	-
2024-06-25	0.019665	288.681	78.0989	-	-
2024-06-26	0.208709	249.059	79.2628	-	-
2024-06-27	0.155303	415.362	77.9489	321	30
2024-06-28	0	312.613	67.7505	-	-
2024-06-29	0	118.513	69.534	-	-
2024-06-30	0.006205	151.59	78.4583	-	-
2024-07-01	0.019317	199.312	73.584	-	-
2024-07-02	0	301.54	74.6497	-	-
2024-07-03	0	290.564	75.8124	-	-
2024-07-04	0	163.463	74.5585	-	-
2024-07-05	0.272447	142.055	76.6527	-	-
2024-07-06	0.005555	84.8426	77.6341	448	30
2024-07-07	0	202.881	82.3268	-	-
2024-07-08	0	273.588	84.3134	-	-
2024-07-09	0	185.023	82.8239	-	-
2024-07-10	0	213.373	81.6747	-	-
2024-07-11	0	201.148	81.6231	-	-
2024-07-12	0.011983	196.777	79.5758	-	-
2024-07-13	0.144226	135.583	78.2683	238	30
2024-07-14	0	252.066	82.1505	-	-
2024-07-15	0.020045	217.151	82.3548	-	-
2024-07-16	0	270.157	83.6318	-	-	8 weeks
2024-07-17	0	215.563	82.4766	-	-
2024-07-18	0.202659	189.753	78.8458	-	-
2024-07-19	0	266.663	74.4391	-	-
2024-07-20	0	248.957	77.8475	-	-
2024-07-21	0	226.825	77.3161	-	-
2024-07-22	0	201.255	76.7946	-	-
2024-07-23	0.008517	139.639	73.5074	-	-
2024-07-24	0.004445	82.8643	68.2585	-	-
2024-07-25	0.001859	120.832	74.3103	-	-
2024-07-26	0	268.228	75.6974	-	-
2024-07-27	0	238.025	76.707	-	-
2024-07-28	0.001198	216.233	73.854	-	-
2024-07-29	0.024345	91.3831	69.1649	-	-
2024-07-30	0	228.548	79.2738	-	-
2024-07-31	0.109577	164.949	78.5432	-	-
2024-08-01	0	216.077	83.0811	-	-
2024-08-02	0.068549	187.007	82.1929	-	-
2024-08-03	0	179.653	83.0808	-	-
2024-08-04	0.172808	155.887	77.6303	312	30
2024-08-05	0	242.349	79.5846	-	-
2024-08-06	0.233428	46.5956	69.8936	423	30
2024-08-07	0.205374	161.183	64.9276	-	-
2024-08-08	0.022913	157.351	66.3639	-	-
2024-08-09	0.06873	135.728	75.4199	220	30
2024-08-10	0.125267	236.888	80.2471	-	-
2024-08-11	0	222.351	76.0651	-	-
2024-08-12	0	193.633	71.6892	-	-
2024-08-13	0	304.411	71.6223	-	-	12 weeks
1. Suffolk WeatherSTEM Northeastern Unversity; WeatherSTEM, https://suffolk.weatherstem.com/nu (accessed 8/14/2024).

## Sheet: Table S4
Table S4. LC-QqQ instrument conditions
Agilent 1200 Liquid Chromatograph
Flow Rate (mL/min)	0.6
Column Chamber Temp. (°C)	45
Post-Column Cooler Temperature (°C)	45
Time (min)	Mobile Phase B (%)
0	5
0.08	5
3.33	85
5	100
6.67	100
6.7	5
10	5
Mobile phase composition	A: Water w/ 0.1% Formic Acid; B: Methanol w/ 0.1% Formic Acid
Thermo TSQ Altis QqQ MS
Ion Source
Spray Voltage (V)	3000
Sheath Gas (Arb)	50
Aux Gas (Arb)	15
Sweep Gas (Arb)	0
Ion Transfer Tube Temp. (°C)	380
Vaporizer Temp. (°C)	350
SRM
Polarity	Positive
Use Cycle Time	Yes
Cycle Time	0.8 sec
Use Calibrated RF Lens	Yes
Q1 Resolution (FWHM)	0.7
Q3 Resolution (FWHM)	1.2
CID Gas (mTorr)	1.5
Source Fragmentation	0
Chromatographic Peak Width	6 sec
Use Chromatographic Filter	Yes
Use RT Reference	No

## Sheet: Table S5
Table S5. LC-QqQ transition list
Analyte	Formula	Adduct	Precursor (m/z)	Precursor Charge (z)	RT Time (min)	Quantifier Ion (m/z)	Quantifier Ion Collision Energy (V)	Qualifier Ion (m/z)	Qualifier Ion Collision Energy (V)	Qualifier Ion (m/z)	Qualifier Ion Collision Energy (V)	Polarity	Surrogate ISTD
1,3-Dicyclohexylurea	C13H24N2O	+H	225.196	1	4.48	100.1	15.7	83.171	24.1	61.071	25.9	Positive	Ratio to surrogate DPG-d10
1,3-di-o-tolylguanidine (DOTG)	C15H17N3	+H	240.149	1	3.36	106.046	30.2	115.982	32	133.118	21.3	Positive	Ratio to surrogate 6PPD-Q-d5
1,3-diphenylguanidine (DPG)	C13H13N3	+H	212.118	1	3.03	119.071	21.6	195.125	18.3	94.1	19.9	Positive	Ratio to surrogate DPG-d10
1,3-diphenylurea	C13 H12 N2 O	+H	213.102	1	3.41	94	18	77	35	65	47	Positive	Ratio to surrogate 6PPD-Q-d5
1H-benzotriazole (1H-BTR)	C6H5N3	+H	120.056	1	4.59	77.054	26	103.125	18	64.982	28	Positive	Ratio to surrogate BTH-d4
2-(4-Morpholinyl)benzothiazole (24MoBT)	C11H12N2OS	+H	221.074	1	4.13	177	22.6	150.125	27.3	135.946	28.8	Positive	Ratio to surrogate BTH-d4
2-(Methylthio)benzothiazole (2-Me-S-BTH)	C8 H7 N S2	+H	182.009	1	4.77	166.929	24.2	135	36.2	109.071	38.3	Positive	Ratio to surrogate 6PPD-Q-d5
2,2,4-trimethyl-1,2,3,4-tetrahydroquinoline	C12 H17 N	+H	176.143	1	4.34	77	42.5	103.143	31	119.929	18.2	Positive	Ratio to surrogate BTH-d4
2,2,4-Trimethyl-1,2-dihydroquinoline (TMQ)	C12H15N	+H	174.128	1	4.97	144.143	26.7	130.054	31.7	158.071	25.3	Positive	Ratio to surrogate BTH-d4
2-aminobenzothiazole (2-amino-BTH)	C7H6N2S	+H	151.032	1	2.76	109	27	124.1	27			Positive	Ratio to surrogate BTH-d4
2-Hydroxybenzothiazole (2-OH-BTH)	C7H5NOS	+H	152.016	1	3.94	120.893	26					Negative	Ratio to surrogate BTH-d4
2-mercaptobenzothiazole (MBT)	C7 H5 N S2	+H	167.994	1	4.24	135	26	124	22	92	21	Positive	Ratio to surrogate BTH-d4
4-aminodiphenylamine (4-ADPA)	C12H12N2	+H	185.107	1	4.01	93.1	22	108	24	167	29	Positive	Ratio to surrogate DPG-d10
4-Hydroxydiphenylamine (4-HDPA)	C12H11NO	+H	186.091	1	4.06	109	24	92	20	80.15	42	Positive	Ratio to surrogate DPG-d10
4-nitrosodiphenylamine (4s DPA)	C12H10N2O	+H	199.087	1	4.3	181.1	27	169	20	128	41	Positive	Ratio to surrogate DPG-d10
4-phenylazodiphenylamine	C18H15N3	+H	274.134	1	4.93	169.125	23.6	105.071	17	181.125	37	Positive	Ratio to surrogate 6PPD-Q-d5
6PPD-quinone (6PPD-Q)	C18H22N2O2	+H	299.175	1	4.79	241.1	25	215.029	17.2	187.1	27	Positive	Ratio to surrogate 6PPD-Q-d5
Benzanilide	C13H11NO	+H	198.091	1	4.1	105.143	18.4	120.071	15.3	76.982	33	Positive	Ratio to surrogate BTH-d4
Benzothiazole (BTH)	C7H5NS	+H	136.022	1	4.12	109.054	26.1	65.0385	35			Positive	Ratio to surrogate BTH-d4
Benzyl butyl phthalate	C19 H20 O4	+H	313.143	1								Positive
Caprolactam	C6 H11 N O	+H	114.091	1	2.2	79.125	16.8	65	24.5	55.143	23.1	Positive	Ratio to surrogate DPG-d10
Hexa(methoxymethyl)melamine (HMMM)	C15H30N6O6	+H	391.23	1	4.32	359.218	8.4	283.129	14	207.1	19.4	Positive	Ratio to surrogate 6PPD-Q-d5
N-(1,3-Dimethylbutyl)-N'-phenyl-p-phenylenediamine (6PPD)	C18H24N2	+H	269.201	1	4.23	184	22	107.1	47	93.1	31	Positive	Ratio to surrogate 6PPD-Q-d5
N,N′-bis(methylphenyl)-1,4-benzenediamine quinone (DTPD-Q)	C20H18N2O2	+H	319.144	1	4.73	212.143	19.6	301.137	25.2	184.125	23.4	Positive	Ratio to surrogate 6PPD-Q-d5
N,N′-diphenyl-p-phenylenediamine quinone (DPPD-Q)	C18H14N2O2	+H	291.113	1	4.74	263.1	21.1	235.154	27.8	144	30	Positive	Ratio to surrogate 6PPD-Q-d5
N-Cyclohexyl-2-benzothiazol-amine (NCBA)	C13H16N2S	+H	233.111	1	4.24	151.018	20	83.1	22.7	55.118	29.8	Positive	Ratio to surrogate BTH-d4
N-Cyclohexyl-N-methylcyclohexanamine	C13H25N	+H	196.206	1	2.6	114.1	18	83.1	21			Positive	Ratio to surrogate DPG-d10
N-Isopropyl-N'-phenyl-1,4-phenylenediamine (IPPD)	C15H18N2	+H	227.154	1	4.1	184.125	17.5	212.226	18.6	107.054	41	Positive	Ratio to surrogate 6PPD-Q-d5
N-phenyl-1-naphthylamine	C16 H13 N	+H	220.112	1	4.26	127.97	28	142.071	19.3	143.071	30.8	Positive	Ratio to surrogate BTH-d4
N,N′-diphenyl-p-phenylenediamine (DPPD)	C18H16N2	+H	260.13	1	4.77	167	36	139	62			Positive	Ratio to surrogate 6PPD-Q-d5
ISTD
1,3-Diphenylguanidine-d10	C13H3D10N3	+H	222.181	1	3.13	124.054	23.4	205.225	21	99.125	21.8	Positive	None
6PPD-quinone-d5	C18H17D5N2O2	+H	304.207	1	4.83	246.171	30	220.171	17.4	192.1	29	Positive	None
Benzothiazole-d4	C7HD4NS	+H	140.047	1	3.84	69.06	35	112.03	25	113.04	27	Positive	None

## Sheet: Table S6
Table S6. Skyline settings
Skyline Parameters
Molecule Settings
Prediction Tab
Retention time predictor	None
Use measured retention times when present	Yes
Time window (min)	0.4
Library Tab
Library	None
Labels Tab
Heavy	Yes
Quantification Tab
Regression fit	Linear
normalization method	Ratio to Heavy
simple precursor ratios	No
regression weighting	1/ (x*x)
MS level	All
Units	ng/mL
Max LOQ bias (%)	40
Calculate LOD by	Blank plus 3*SD
Max LOQ CV (%)	40
Qualitative ion ratio threshold (%)	-
Transition Settings
Prediction Tab
Precursor mass	Monoisotopic
Product ion mass	Monoisotopic
Collision energy	Thermo TSQ Altis
Deculstering potential	None
Optimization library	None
Compensation voltage	None
Use optimization values when present	No
Filter Tab
Precursor adducts	[M+H]
Fragment adducts	[M+]
Ion types	f, p
Precusor m/z exclusion window	-
Auto-select all matching transitions	No
Library Tab
Ion match tolerance (ppm)	5
If a library spectrum is available, pick its most intense ions	Yes
Pick:
# product ions	6
# minimum product ions	2
Instrument Tab
Min m/z	25
Dynamic min product m/z	No
Max m/z	1500
Method match tolerance (m/z)	0.005
Firmware transition limit	-
Firmware inclusion limit	-
Min time (min)	-
Max Time (min)	-
Triggered Chromatographic Acquisition	Yes
Instrument Tab
MS1 Filtering
Isotope peaks included	No
MS/MS Filtering
Acquisition method	None
Ion mobility library
Ion mobility library	None

## Sheet: Table S7
Table S7. LOD/LOQ/Recovery
Target Analyte	IDL (ng/mL)	IQL (ng/mL)	R Squared	Precision (%)		TWPs		Turf Crumb Rubber		Surrogate ISTD
				Inter-day (n=8)		Absolute Recovery (%)	Relative Recovery	Absolute Recovery	Relative Recovery
				1 ng/mL	10 ng/mL
4-ADPA	0.0234	0.0702	0.98334	0.376	0.211	1.35107	1.4847	1.28262	1.66574	BTH-d4
6PPD	0.26752	0.80256	0.93376	1.887	0.763	1.017	1.11549	1.1231	1.14228	DPG-d10
BTH	0.22393	0.67179	0.98221	0.336	0.288	0.974537	1.07092	1.22219	1.58726	BTH-d4
DPG	0.17583	0.52749	0.94911	0.909	0.316	1.22295	1.34138	1.95382	1.98719	DPG-d10
DPPD	0.014384	0.043152	0.82326	0.217	0.179	0.538551	0.590705	0.681899	0.693546	DPG-d10
DTPD-Q	0.0033246	0.0099738	0.95996	0.164	0.243	0.786742	0.792897	0.937544	0.965307	6PPD-Q-d5
HMMM	0.018166	0.054498	0.93238	0.15	0.092	1.00233	1.09939	1.04051	1.05829	DPG-d10
MBT	0.033151	0.099453	0.91257	0.626	0.192	0.630031	0.692341	1.41606	1.83904	BTH-d4
N-Cyclohexyl-N-methylcyclohexanamine	0.13243	0.39729	0.93297	0.357	0.252	1.19442	1.31008	1.33735	1.3602	DPG-d10
TMQ	0.00047507	0.00142521	0.92492	0.139	0.116	0.787294	0.863537	0.946863	0.963036	DPG-d10
1,3-Dicyclohexylurea	0.035154	0.105462	0.97772	0.498	0.288	0.952201	0.95965	1.20037	1.23591	6PPD-Q-d5
1,3-diphenylurea	0.013758	0.041274	0.93273	0.278	0.307	1.09742	1.2037	1.26119	1.28273	DPG-d10
1H-BTR	0.094863	0.284589	0.95357	1.171	0.391	0.382221	0.420023	0.729188	0.946997	BTH-d4
2,2,4-trimethyl-1,2,3,4-tetrahydroquinoline	0.052401	0.157203	0.97434	0.256	0.201	1.00544	1.10487	1.03597	1.34542	BTH-d4
24MoBT	0.0031024	0.0093072	0.91943	0.219	0.262	0.928216	1.02002	1.01738	1.32128	BTH-d4
2-amino-BTH	0.011027	0.033081	0.95582	0.217	0.069	1.00291	1.10003	0.819159	0.833151	DPG-d10
2-Me-S-BTH	0.011275	0.033825	0.99424	0.172	0.096	0.776845	0.853676	0.75	0.974026	BTH-d4
4-HDPA	0.046053	0.138159	0.99606	0.495	0.211	0.929369	1.02128	0.942169	1.2236	BTH-d4
4-phenylazodiphenylamine	0.021888	0.065664	0.89184	0.3	0.258	0.983928	1.07921	0.920346	0.936066	DPG-d10
4s DPA	0.0031587	0.0094761	0.94558	0.201	0.213	0.988006	1.08369	1.08168	1.10016	DPG-d10
6PPD-Q	0.0097767	0.0293301	0.99657	0.831	0.179	0.961903	0.969428	1.02408	1.0544	6PPD-Q-d5
Benzanilide	0.004159	0.012477	0.92958	0.235	0.207	1.01331	1.11144	1.0513	1.06926	DPG-d10
DOTG	0.009822	0.029466	0.96801	0.109	0.093	0.932484	1.02279	1.02484	1.04234	DPG-d10
DPPD-Q	0.0048836	0.0146508	0.88953	0.455	0.462	2.78894	2.81075	2.81334	2.89665	6PPD-Q-d5
IPPD	0.0012855	0.0038565	0.90819	0.28	0.32	1.05207	1.15396	1.05745	1.07551	DPG-d10
NCBA	0.020374	0.061122	0.96259	0.49	0.353	0.858123	0.942993	1.3908	1.80624	BTH-d4
N-phenyl-1-naphthylamine	0.011173	0.033519	0.93289	0.335	0.364	0.953964	0.961427	1.19621	1.23163	6PPD-Q-d5
6PPD-quinone-d5	-	-	-	-	-	0.992238	-	0.971239	-	-
BTH-d4	-	-	-	-	-	0.91	-	0.77	-	-
DPG-d10	-	-	-	-	-	0.911709	-	0.983206	-	-

## Sheet: Table S8
Table S8. LC-q-Orbitrap instrument conditions
Thermo Vanquish Flex Liquid Chromatograph
Flow Rate (mL/min)	0.4
Column Chamber Temp. (°C)	45
Post-Column Cooler Temperature (°C)	45
Time (min)	Mobile Phase B (%)
0	5
0.5	5
2	20
30	100
32	100
32.1	5
37	5
Mobile phase composition	A: Water w/ 0.1% Formic Acid; B: Methanol w/ 0.1% Formic Acid
Thermo Exploris 240 HESI-q-Orbitrap High-Resolution Mass Spectrometer
Ion Source
Spray Voltage (V)	3000
Sheath Gas (Arb)	60
Aux Gas (Arb)	15
Sweep Gas (Arb)	0
Ion Transfer Tube Temp. (°C)	325
Vaporizer Temp. (°C)	350
Global Parameters
Infusion Mode	Liquid Chromatography
Expected LC Peak Wdith (s)	6
Advanced Peak Determination	On
Mild Trapping	Off
Default Charge State	1
AcquireX Method Modification	Off
Internal Mass Calibration	EASY-IC
Internal Mass Calibration Mode	Run Start
Ion Source
Spray Voltage (V)	3000
Sheath Gas (Arb)	60
Aux Gas (Arb)	15
Sweep Gas (Arb)	0
Ion Transfer Tube Temp. (°C)	325
Vaporizer Temp. (°C)	350
Global Parameters
Infusion Mode	Liquid Chromatography
Expected LC Peak Wdith (s)	6
Advanced Peak Determination	On
Mild Trapping	Off
Default Charge State	1
AcquireX Method Modification	Off
Internal Mass Calibration	EASY-IC
Internal Mass Calibration Mode	Run Start
Full Scan Properties
Orbitrap Resolution	60000
Scan Range (m/z)	100 - 1,500
RF Lens (%)	80
AGC Target	Standard
Maximum Injection Time Mode	Auto
Microscans	1
Data Type	Profile
Source Fragmentation	Off
Monisotopic Peak Determination
Monisotopic Peak Determination	Small Molecule
Relax restrictions when too free precursors are found	Yes
Dynamic Exclusion Properties
Dynamic Exclusion Mode	Custom
Exclude after n times	3
Exclusion duration (sec)	2
Mass Tolerance	pmm
Low	5
High	10
Exclude Isotopes	On
Perform dependent scan on single charge state per precursor only	Off
Data-Dependent MS/MS Scan Properties
Data Dependent Mode	Cycle Time
Time between Master Scans (sec)	1
Multiplex Ions	Off
Isolation Window (m/z)	0.7
Isolation Offset	Off
Collision Energy Type	Normalized
HCD Collision Energies (V)	10, 30, 55
Orbitrap Resolution	30000
Scan Range Mode	Auto
AGC Target	Standard
Maximum Injection Time Mode	Auto
Microscans	1
Data Type	Centroid

[truncated: 16 more sheets: Table S9, Table S10, Table S11, Table S12, Table S13, Table S14, Table S15, Table S16, Table S17, Table S18, Table S19, Table S20, Table S21, Table S22, Table S23, Table S24]
